# Supplementary material for: Interactions between innate immunity and insulin signaling affect resistance to infection in insects
Source: Front Immunol. 2023 Oct 17;14:1276357. doi: 10.3389/fimmu.2023.1276357 (PMC10616485; doi:10.3389/fimmu.2023.1276357)
Supplement: Supplementary file 1 [file Table_1.xlsx]

## Sheet: S1 Table
Supplementary Table 1.
Summary of published studies that test how manipulating innate immune genes affect Drosophila melanogaster IIS activity and IIS-dependent metabolism.
Insect	Infection Route	Pathogen	Effects on Insulin/TOR Signaling	Effect on Immune system function	Effect on pathogen burden	Effect on Survivorship	Notes	References
D. melanogaster	Oral	Psuedomonas entompholia	TOR upregulation in gut; increased lipid and glycogen gut content	No effect on AMP expression	No effect on pathogen burden	Rapamycin-induced inhibition of TOR significantly reduces survivivorship	Adult females	Desphande et al, 2022
D. melanogaster	Oral	Serratia marcescens db11	FOXO localization in gut	FOXO dependent AMP expression	Male FOXO mutants exhibit high pathogen load, but not in females	FOXO mutants have reduced survivorship	Mated adult females	Fink et al, 2016
D. melanogaster	Oral	S. marcescens db11	Not recorded	Not recorded	Not recorded	Insulin signaling disruption (Ilp2,3,5 mutant) increases survivorship	Unmated females	Davoodi et al, 2019
D. melanogaster	Oral	Vibrio cholera	Not recorded	Not recorded	Insulin signaling disruption (Ilp2,3,5 mutants) reduce pathogen burden	Insulin signaling disruption (Ilp2,3,5 mutants) survive better	Unmated females	Davoodi et al, 2019
D. melanogaster	Oral	Vibrio cholera	Not recorded	Not recorded	Upregulation of IIS activity (impl2def20) increases pathogen burden	Upregulation of IIS activity (impl2def20) reduce survivorship	Unmated females	Davoodi et al, 2019
D. melanogaster	Systemic	Micrococcus luteus	Reduced phosphorylation of Akt in fat body; lower levels of triglyceride	Not recorded	Not recorded	Not recorded	Adult females; reduced phosphorylation and TAG levels dependent on active Toll signaling	Diangelo et al, 2009
D. melanogaster	Systemic	Escherichia coli	Reduced phosphorylation of Akt; no impact on TAG	Not recorded	Not recorded	Not recorded	Adult females; reduced phosphorylation dependent on active Toll signaling	Diangelo et al, 2009
D. melanogaster	Systemic	Beauveria bassinia	Reduced phosphorylation of Akt and triglyceride in fat body	Not recorded	Not recorded	Not recorded	Adult females	Diangelo et al, 2009
D. melanogaster	Systemic	Staphylococcus aureus	Not recorded	Not recorded	Acute yeast-restriction reduces pathogen burden	Restricted yeast and rapamycin feeding improve survivorship	Adult females	Lee et al, 2017
D. melanogaster	Systemic	Pseudomonas aureginosa	Yeast restriction suppresses TOR activation	Yeast restriction increases infection induced AMP expression	Acute yeast restriction and rapamycin feeding reduce pathogen load; Yeast restriction	Restricted yeast and rapamycin feeding improve survivorship	Adult females	Lee et al, 2017
D. melanogaster	Systemic	P. aeruginosa	Not recorded	Not recorded	Not recorded	Insulin receptor knockdown in fat body increases survivorship on high sugar diet	High sugar diet cause high mortality	Musselman et al, 2017
D. melanogaster	Systemic	P. rettgeri; Providencia sneebia; V. chloerae; S. marcescens db11	Not recorded	Not recorded	No effects on load	Ilp2,3,5 mutants exhibit high mortality	Unmated females	Davoodi et al, 2019
D. melanogaster	Systemic	Photorhabdus luminescens; E. coli	Not recorded	Increased phenoloxidase ad melanization activity in chico mutants	Chico mutants have lower pathogen load	No effects of survival for chico mutants	Chico mutants are hypomorphic null	McCormack et al, 2016
D. melanogaster	Systemic	Enterococcus faecalise; P. aeruginosa	Not recorded	No effects on infection induced AMP gene expression	Not recorded	Higher survivorship in chico mutants than control	Homozygous null chico mutants	Libert et al, 2008
D. melanogaster	Systemic	Mycobacterium marinum	M. marinum reduced Akt activity and genes that synthesize glycogen and triglycerides; Infection induces lose of glycogen and induces hyperglycemia	Not recorded	FOXO mutants have similar load to control	FOXO mutants have increased survivorship than controls	FOXO mutants do not experience as severe loss of glycogen stores	Dionne et al, 2006
D. melanogaster	Systemic	P. entomophila; P. luminescens; E. coli	Increased expression in negative IIS regulators thor and Impl2; accumulation of lipids in midgut; elevated expression of lipogenesis genes in whole flies	Not recorded	No effect of Tachykinin knockdown on pathogen loads	Suppression of hormone Tachykinin increases susceptibility to infection		Harsh et al, 2019
D. melanogaster	Systemic	E. faecalis	Reduction in dilp6 mRNA and circulating levels	Not recorded	Not recorded	Not recorded	HA-FLAG Tagged Dilp6 expression	Suzawa et al, 2019
Anopholes stephensis	Systemic	E. coli	Not recorded	Fat body activation of Akt upregulates expression of the AMPS cecropin, gambicin, and defensin compared to control	Not recorded	Fat body activation of Akt increases survivorship	Akt activation in fat body induced after blood meal	Hun et al, 2021
Anopholes stephensis	Systemic	Bacillus subtilis	Not recorded	Fat body activation of Akt upregulates expression of the AMPS cecropin, gambicin, and defensin compared to control	Not recorded	Fat body activation of Akt increases survivorship	Akt activation in fat body induced after blood meal	Hun et al, 2021
Anopholes stephensi	Oral	Plasmodium falciparum	Not recorded	Akt overexpression in fat body increased gene expression of nitric oxide synthase and complement-like proteins	Lower prevalence of parasite in transgenic mosquitos with Akt overexpression in the fat body	Not recorded		Hun et al, 2021
Anopholes stephensi	Oral	Plasmodium falciparum	Rapamycin feeding reduced Akt phosphorylation in fat body and ovaries	TOR suppression via rapamycin feeding increases gene expression of Rel2, AMPs, and complement-like proteins	Rapamycin induced suppression of TOR leads to reduce prevalence of parasite	Rapamycin feeding impaired survival post-infection with Plasmodium	Rapamycin effects on resisting Plasmodium infection is dependent on functional Rel2 activity	Feng et al, 2021
Anopholes stephensi	Oral	Plasmodium falciparum	Reduced phosphorylation of FOXO in the midguts of PTEN overexpression	No effect on NOS and AMP gene expression when is PTEN overexpressed	Overexpression of PTEN in midgut reduced prevalence of parasite	Not recorded	PTEN is a negative regulator of IIS signaling; Midgut epithelia is enhanced in PTEN overexpression	Hauck et al, 2013
Anopholes stephensi	Oral	Plasmodium falciparum	Not recorded	Overexpression of Akt in midgut increased NOS and ROS production in the midgut	Akt overexpression in midgut reduced prevalence of parasite and infection intensity	Not recorded	Abnormal mitochondria morphology in midguts that overexpress Akt	Luckhart et al, 2013
Anopholes stephensi	Oral	Plasmodium falciparum	Akt overexpression in midgut increases phosphorylation of FOXO	Not recorded	Reduced prevalence of parasite in mosquitos overexpression Akt in midgut	Not recorded	Transgenic mosquitos- Akt overepxression in midgut	Corby-Harris et al, 2010
Anopholes stephensi	Oral	Plasmodium falciparum	Not recorded	Feeding insulin induced NOS synthesis	Insulin feeding increases parasite prevalence; delivery of antioxidant with insulin reduces prevalence of parasite	Not recorded		Surachetpong et al, 2011
Anopholes stephensi	Oral	Plasmodium falciparum	Not recorded	Parasite- induced expression of AMPs is reduced in mosquitos cells given insulin	Insulin feeding increases prevalence of parasite; PI3K inhibition in insulin fed mosquitos decreased parasite prevalence	Not recorded		Pakpour et al, 2012
Anopholes stephensi	Oral	Plasmodium falciparum	Parasite infection induced expression of ILPs	Inhibition of ILP-3 and ILP-4 induce	Inhibiting ILP-3 and ILP-4 reduced prevalence of parasite	Not recorded		Pietri et al, 2015
D. melanogaster	Systemic	Flock House Virus	Reduced whole fly Akt and p70 phosphorylation, reduced dILP3 expression	Not recorded	Not recorded	Not recorded	Infection in adult females; oocytes in infected females are severely wasted	Thomson et al, 2012
D. melanogaster	Systemic	Cricket Paralysis Virus	Not recorded	FOXO binds RNAi genes and increases efficiency of RNAi in S2 Cells	S2 cells transfected with FOXO exhibit lower viral load	FOXO null and Dicer-2 deficient flies have high mortality after RNA virus infection		Spellberg et al, 2015
Bombyx mori	Systemic	B. bassinia	Not recorded on signaling; IIS-dependent phenotypes include progressive reduction in trehalase activity	Not recorded	Not recorded	Not recorded		Praveena and Savithiri, 2021
Bombyx mori	Systemic	B. bassinia	Not recorded on signaling; IIS-dependent phenotypes included elevated glucose levels and reduced trehalose levels	Not recorded	Not recorded	Not recorded	Last instar larvae	Xu et al, 2015
Bombyx mori	Oral	Bombyx mori nuclearpolyhedrosisvirus	Viral infection reduces FOXO mRNA levels in both cells and larval midgut	FOXO overexpression in cells increases expression of autophagy genes	Overexpression of FOXO in cell culture reduces viral load	Not recorded	Genetic manipulation performed only in cell culture and not in live animals; follow up to Guo, 2019	Kang et al, 2021
Bomyx mori	Oral	Bombyx mori nuclearpolyhedrosisvirus	Viral infection reduces PEPCK-2 (downstream of FOXO) expression in cells	Overexpression of PEPCK-2 in cells increases expression of autophagy genes	Overexpression of PEPCK-2 in cells reduces viral load	Not recorded	Genetic manipulation performed only in cell culture and not in live animals	Guo et al, 2019
Bombyx mori	Oral	Bombyx mori nuclearpolyhedrosisvirus	Akt phosphorylation induced after viral infection; PGRP2-2negatively regulates PTEN expression	PGRP2-2 overexpression reduces cell apoptisis	Inhibition of Akt reduces viral load;	Not recorded	PGRGP2-2 is induced after viral infection	Jiang et al, 2019
